# Supplementary material for: Contrasting phenological shifts in diurnal and nocturnal Lepidoptera under climate change
Source: Commun Biol. 2026 Apr 16;9:538. doi: 10.1038/s42003-026-10062-w (PMC13087129; doi:10.1038/s42003-026-10062-w)
Supplement: Supplementary file 3 — Supplementary Data 1 [file 42003_2026_10062_MOESM3_ESM.xlsx]

## Sheet: Figure 2
	8ShiftDurNoc	7ShiftDur	9Nocturnalfill	6ShiftEndNoc	5ShiftEnd	9Nocturnalfill	4ShiftPeakNoc	3ShiftPeak	Fillcolour
	-6.6866	-18.4286		-7.81818	-21.5		4.77778	-14.3333	@rgb(255,0,0)
	-3.90909	-10.9889		-3.90909	-8.6		-4.09524	0	@rgb(0,0,255)
	-1.30303	-3.83929		0	-9.21429		0	-6.51515
	-2.58	-18.1923		12.9	-21.5		6.14286	-10.75	@rgb(255,0,0)
	-13.2308	7.16667		-26.4615	7.16667		-18.5946	-9.55556	@rgb(0,0,255)
	5.90936	-8.03535		4.77778	-11.9444		-5.73333	-10.75
	10.4242	-9.21429		14.3333	-9.21429		21.5	-8.0625	@rgb(255,0,0)
	-46.8222	-27.4538		-52.5556	-4.3		-10.75	0	@rgb(0,0,255)
	-47.3434	-11.9018		-23.8889	-9.21429		12.9	-3.90909
	-9.31667	-0.601399		-12.9	3.30769		-8.32258	-4.77778	@rgb(255,0,0)
	3.68571	-23.016		3.68571	-19.7083		4.44828	-6.14286	@rgb(0,0,255)
	54.0758	-32.6481		50.1667	-25.4815		-14.3333	-7.81818
	-44.886	2.44318		-52.0526	-5.375		-12.9	10.1176
	-13.1479	5.52857		-9.05263	-3.07143		-3.90909	-15.48
	16.381	20.1563		0	20.1563		-12.9	-5.375
	3.58333	-1.05614		0	-6.78947		-1.86957	-13.2308
	14.3333	-8.54658		14.3333	-12.2857		-7.16667	-8.0625
	-0.390909	-8.15033		3.90909	-17.7059		0	-16.7222
	-1.84286	-5.68434e-14		4.3	0		7.58824	-3.97904e-13
	-19.8462	-14.3333		0	-14.3333		15.6364	-3.58333
	1.84286	-1.075		-4.60714	4.3		-26.0606	6.14286
	1.64593	-7.08791		-2.26316	-13.2308		-4.09524	-9.55556
	11.3158	-12.7266		11.3158	-18.275		0	-7.81818
	-21.0114	-7.16667		-26.875	-14.3333		-15.6364	-8.6
	0.845209	-12.1833		7.81818	-8.6		8.6	-5.73333
	-1.95455	-14.501		0	-11.3158		0	-14.3333
	29.7206	-50.1667		32.25	-38.7		4.52632	-3.58333
	-24.8947	4.28941		-24.8947	-4.60714		-9.92308	-6.88
	-5.01667	10.1528		3.58333	4.77778		0	-2.6875
	-0.477778	1.10256		-4.77778	-13.2308		-25.8	-17.5909
	20.8575	-9.05263		23.7241	-9.05263		-11.0256	-10.75
	11.5769	0.614286		11.5769	-12.2857		-4.3	-11.7273
	-10.2148	-16.5385		-1.16216	-16.5385		13.4375	-19.8462
	14.0361	-3.07143		2.77419	-3.07143		14.7429	-3.07143
	4.09524	2.15		0	-3.58333		0	-11.5769
	-19.5455	-3.58333		-19.5455	-3.58333		-2.09756	-5.05882
	-12.1833	-10.7833		2.15	-15.8421		18.4286	-16.5385
	4.64865	23.1538		4.64865	0		13.9118	-27.7419
	-8.6	-28.6667		0	-28.6667		-4.77778	-12.4474
	-9.21429	36.5394		-6.14286	27.6429		-4.16129	5.05882
	0	-10.75		3.12639e-13	-8.0625		25.0833	0
	9.25694	-2.48077		11.9444	-13.2308		11.7273	-17.7059
	-12.9	-12.5417		-12.9	-17.9167		-4.3	-10.2381
	22.803	-9.21429		15.6364	-9.21429		14.6829	-5.375
	13.9118	9.43226		13.9118	-8.6		16.4412	-12.6471
	-10.75	7.64444		0	11.9444		-7.16667	5.73333
	-3.61345	-19.35		2.52941	-10.75		2.20513	-12.2857
	-29.1879	-4.17814		5.21212	-13.2308		-5.16	-8.6
	-3.05161	-2.23377		5.54839	-6.14286		6.32353	-9.21429
	-14.0727	-5.68434e-14		-9.77273	-8.6		-9.34783	-12.6471
	-10.2381	1.35003e-13		2.04762	0		0	-6.45
	-17.6778	-7.16667		-20.0667	0		-10.75	7.81818
	10.0333	-5.47516		14.3333	3.73913		10.4242	5.375
	6.60357	-12.4512		5.375	-11.1481		0	-6.14286
	-0.534161	8.19048		-6.14286	14.3333		0	0
	-13.8556	-1.42109e-13		-9.55556	-3.12639e-13		3.68571	-5.375
	17.3273	-17.4048		9.40625	-14.3333		7.16667	0
	-12.2857	7.73545		0	1.59259		11.0256	-4.3
	-40.7704	-25.2625		-6.37037	-29.5625		9.92308	-9.55556
	13.0536	1.10256		18.4286	0		17.2	-12.6471
	-0.603509	-26.3177		2.26316	-13.2308		6.14286	-11.0968
	-19.0429	-32.9667		-6.14286	-28.6667		-1.72	-18.4286
	3.30769	-31.7071		9.92308	-23.8889		8.85294	-21.5
	-4.18056	6.14286		5.375	6.14286		14.3333	1.72
	10.9503	-3.73913		18.4286	0		14.9565	8.0625
	6.10069	-65.5238		13.5789	-36.8571		10.1176	-23.4545
	-1.22857	-4.34495		3.07143	6.14286		3.58333	-9.82857
	-5.97222	-27.6429		-3.58333	-27.6429		0	-17.2
	-13.871	-3.75397		0	2.38889		27.3636	-5.375
	13.2583	-0.247126		16.125	7.16667		19.5455	-7.16667
	-17.0842	-4.77778		6.37037	0		14.3333	-5.375
	22.7239	-10.75		13.871	-10.75		0	-7.81818
	-14.1484	-0.826923		-5.54839	9.92308		-14.3333	0
	-13.1048	-33.1259		4.09524	-30.2593		25.8	-6.14286
	2.27647	15.202		8.6	19.1111		-6.93548	7.16667
	-10.75	-9.55556		0	-9.55556		5.21212	-9.34783
	8.96791	-6.24786		3.90909	-9.55556		-8.19048	-9.55556
	25.2941	-8.6		22.7647	-8.6		-14.3333	-10.1176
	-21.0572	3.14327		-13.5789	-4.77778		-3.07143	-4.77778
	2.52941	-13.4465		0	-11.5769		0	0
	-6.14286			-6.14286			-4.77778
	-8.6			-8.6			4.3
	2.6875			2.6875			-6.14286
	-6.61538			0			1.16216
	-2.03953			1.86957			1.86957
	-10.4242			-14.3333			-10.1176
	-23.2782			-7.92105			-3.58333
	5.73333			11.4667			5.05882
	-1.53571			2.04762			-1.19444
	-15.1853			-13.2308			-9.21429
	-19.6029			-10.75			-3.73913
	-19.35			-10.75			2.6875
	-10.3591			-3.90909			15.6364
	-8.68687			-3.90909			0
	4.01333			6.88			6.88
	11.0571			8.6			-5.65789
	23.65			23.65			11.825
	11.9786			7.67857			-5.375
	8.58082			1.10256			-2.27374e-13
	3.30769			9.92308			4.3
	10.8252			27.3636			24.1875
	-8.0625			-8.0625			1.04878
	-2.6875			-2.6875			-4.77778
	-12.2857			9.09495e-13			0
	10.5068			1.65385			-4.77778
	-11.6458			-14.3333			-2.6875
	14.1647			1.26471			-7.58824
	-12.4905			-15.3571			0
	-9.64242			-3.90909			9.55556
	26.2778			26.2778			-5.93103
	-1.15179			-2.6875			-10.75
	-7.60769			-4.3			0
	-15.0684			-19.8462			-17.9167
	4.85266			-2.96552			-7.16667
	-12.2159			-16.125			-7.16667
	12.5091			3.90909			0
	-5.01667			3.58333			6.14286
	-0.378022			-3.68571			-8.6
	-14.4538			-24.5714			-11.9444
	-23.65			-12.9			0
	-19.5292			-8.0625			9.55556
	25.9792			29.5625			45.6875
	-5.9381			4.3			13.2308
	-6.14286			-6.14286			12.2857
	1.98462			-6.61538			-10.75
	6.93548			0			0
	-1.19444			-1.19444			0
	18.9282			23.4545			16.3103
	-13.2104			-15.2581			0
	-30.7143			-30.7143			0
	-21.6335			-12.2857			2.52941
	57.19			46.44			-9.55556
	-4.13904			7.58824			11.8621
	-17.9818			-25.8			-12.9
	-8.19048			0			11.8621
	-8.26923			-14.8846			-10.2381
	-21.2244			-17.9167			-7.71795
	-5.23167			-1.79167			2.26316
	-17.488			-13.5789			-1.95455
	-6.50609			10.32			23.8889
	-20.0299			-3.30769			7.58824
	-1.98952e-13			0			20.0667
	-3.51818			4.3			7.16667
	-19.1111			-19.1111			-3.90909
	2.15			-3.58333			-4.3
	-8.07077			-13.2308			0
	11.4667			11.4667			33.7857
	-13.961			-7.81818			5.97222
	0.281046			-4.77778			19.1111
	-4.86087			-8.6			0
	-5.97222			-2.38889			1.72
	36.98			38.7			15.9259
	-2.04762			-2.04762			-7.81818
	-6.45			-6.45			0
	-5.86364			-1.95455			3.90909
	-1.02381			2.04762			4.77778
	41.2512			37.3421			1.72
	22.6196			27.2683			9.05263
	13.2092			11.9444			59.125
	-1.86058			8.0625			0
	-15.8807			-8.0625			4.3
	13.2794			10.75			14.3333
	8.6			8.6			30.7143
	19.5455			19.5455			12.4474
	-4.25275			-16.5385			-13.087
	-0.80625			-9.40625			-7.41379
	-11.9444			-11.9444			13.4375
	-13.975			-5.375			-9.21429
	-2.78235			-12.9			-21.5
	-2.71579			8.6			-5.6087
	-1.43333			7.16667			5.73333
	-7.90645			12.9			9.21429
	-1.7053e-13			8.6			0
	-10.6976			-2.09756			0
	-2.50744			-4.16129			4.77778
	-10.75			-3.58333			4.77778
	-12.9534			-3.73913			10.0333
	27.8235			27.8235			0
	-10.9889			-8.6			4.3
	-15.7667			7.16667			16.125
	-18.1923			3.30769			3.90909
	-34.4			-14.3333			0
	7.11655			10.4242			17.2
	27.0784			31.3784			2.6875
	-0.372294			6.14286			14.3333
	-3.60125			6.71875			-9.21429
	-5.26961			3.58333			15.6364
	6.47247			5.2439			2.26316
	5.2971			7.16667			27.6429
	-12.2857			2.04762			0
	-8.0625			0			-6.14286
	4.36466			-9.21429			-8.6
	-2.15			-4.3			0
	18.8538			-4.3			-9.55556
	-13.1263			-8.6			-7.16667
	58.5278			47.7778			-11.4667
	-11.2674			-17.5909			-17.9167
	1.94746			3.73913			28.6667
	7.70417			-5.73333			-7.16667
	27.1579			27.1579			9.34783
	-7.32906			-14.7429			-10.75
	1.5035			13.2308			12.2857
	-5.81081			-5.81081			-7.16667
	-6.14286			-6.14286			-2.04762
	-2.86667			0			4.41026
	-2.52941			-2.27374e-13			-5.375
	18.3262			14.7429			8.19048
	-2.6875			-8.0625			-5.81081
	9.55556			0			0
	3.07928			-2.52941			3.48649
	6.88			2.27374e-13			-5.05882
	-6.14286			0			0
	-3.69481			-6.88			-18.878
	7.92105			7.92105			-2.09756
	3.81602			-9.21429			3.07143
	-2.63784			-5.2439			-9.92308
	-15.3571			-9.21429			0
	-1.40774			-4.09524			2.52941
	2.62901e-13			0			-4.3
	1.15769			3.30769			-4.26326e-13
	-21.0784			-28.6667			-12.2857
	71.2793			56.9459			9.12121
	8.6			0			-7.16667
	-3.07143			0			0
	51.1439			39.4167			-8.6
	10.75			-7.16667			8.6
	-4.52632			0			12.2857
	-7.81818			-7.81818			-7.58824
	-16.125			5.375			20.7586
	-26.4615			-26.4615			-17.2
	3.44			3.44			-16.2703
	1.35315			-1.95455			4.77778
	17.1623			3.58333			3.07143
	-3.90909			-3.90909			-2.86667
	-2.87433			8.85294			18.4286
	16.3103			7.41379			3.44
	5.86364			0			0
	8.36111			8.36111			0
	-3.30769			-3.30769			9.05263
	27.5917			16.125			16.125
	-9.70256			-1.10256			0
	8.19048			15.3571			15.3571
	-11.5769			0			11.7273
	-16.125			-21.5			-8.6
	-38.7			-17.2			-5.375
	13.1234			3.90909			-4.41026
	-4.21042			-2.86667			4.52632
	-14.9949			-26.4615			-8.89655
	-10.2381			-14.3333			-15.2581
	-18.9886			-22.2963			1.26471
	-8.39524			3.07143			3.30769
	-7.81818			-7.81818			0
	-6.65476			4.09524			31.2727
	-6.14286			0			9.55556
	39.8944			37.0278			-10.75
	-33.5147			-22.7647			-13.6341
	0.179167			2.86667			-6
	-4.09524			2.27374e-13			-3.58333
	11.5913			17.2			6.93548
	4.77778			4.77778			-4.77778
	22.1515			14.3333			-2.26316
	17.2			17.2			14.3333
	-6.35652			8.6			28.6667
	-17.5583			-8.95833			3.90909
	-2.84559			2.52941			20.2353
	-9.59821			-8.0625			-10.75
	-0.165385			6.45			23
	-15.9714			-7.37143			61.2424
	-14.3333			-7.16667			2.60606
	-4.3			8.6			-6.61538
	8.6			8.6			3.90909
	-11.5313			2.04762			34.6098
	-23.9895			-17.2			-6.61538
	-1.06581e-13			0			9.92308
	-6.61538			-6.61538			-4.52632
	9.40625			10.75			-5.375
	11.3158			11.3158			0
	14.5219			18.1053			9.21429
	-0.735043			19.1111			5.93103
	4.3			4.3			10.75
	7.525			5.375			-2.96552
	-4.77778			-4.77778			-3.44
	-5.97222			-10.75			-14.3333

## Sheet: Figure 3
Diurnal	55	Onset55	156	140	197	137	163	134	118	167	157	133	184	158	156	159	176	142	127	82	149	124	141	101	162	148	157	130	176	148	172	179	150	183	145	181	179	166	167	142	156	172	117	146	119	143	169	155	172
Onset 2014	60	Onset60	156	142	193	136	167	138	124	163	158	138	183	158	156	161	175	146	141	83	148	130	144	107	163	150	160	129	177	152	174	178	152	184	146	182	182	165	166	144	158	171	117	147	120	146	166	163	163
	65	Onset65	156	150	193	130	164	147	139	176	170	157	187	167	155	164	179	152	153	93	159	142	172	109	168	163	174	140	179	156	178	184	157	190	155	178	179	172	177	154	157	175	135	155	135	159	170	168	166
[truncated: 436 more columns]

## Sheet: Figure 4a
	3Duration55Diurnal	8Durat55Noctrurnal		4Durat60Diurnal	9Durat60Nocturnal		5Durat65Diurnal	10Durat65Nocturnal			Boxfillcolour
	33	44		36	63		36	49			@rgb(255,0,0)
	68	46		63	50		59	45			@rgb(0,0,255)
	36	101		37	64		28	50
	123	81		117	36		133	32			@rgb(255,0,0)
	34	45		33	59		39	78			@rgb(0,0,255)
	42	88		47	48		31	45
	37	57		39	42		38	42			@rgb(255,0,0)
	27	42		29	46		16	31			@rgb(0,0,255)
	33	49		31	86		32	77
	126	54		113	45		72	29
	39	99		41	35		40	27
	46	39		50	45		51	39
	28	55		30	116		35	101
	41	68		43	32		37	36
	36	58		35	27		31	29
	76	69		73	60		53	46
	104	27		84	45		46	38
	29	49		36	49		32	43
	99	38		97	45		96	28
	112	65		104	44		87	35
	116	41		112	100		83	57
	155	48		126	70		136	65
	45	27		35	48		36	30
	85	59		85	81		49	46
	32	67		33	55		25	49
	33	83		40	39		27	32
	50	86		47	45		44	30
	24	29		23	54		24	40
	44	40		45	61		42	48
	37	47		38	37		36	27
	124	51		118	45		102	35
	45	31		47	55		42	53
	100	46		97	59		83	58
	25	22		23	67		37	67
	27	35		24	34		24	21
	45	40		42	56		32	59
	30	44		34	35		34	29
	35	63		38	56		36	36
	61	88		38	32		42	23
	39	93		39	42		33	52
	45	54		51	30		41	32
	26	91		29	52		27	60
	95	50		86	64		41	48
	88	26		80	69		34	48
	35	34		34	59		34	42
	46	38		37	37		36	34
	37	27		47	38		26	28
	69	31		61	31		36	28
	42	103		40	41		36	39
	32	46		32	31		32	20
	31	45		36	52		33	41
	30	31		33	24		34	20
	38	50		38	38		38	33
	32	41		30	35		26	28
		39			40			35
		40			45			39
		52			79			75
		36			87			75
		95			50			42
		38			76			88
		71			52			51
		37			31			29
		44			33			30
		26			39			34
		30			41			43
		33			40			41
		41			50			69
		29			45			34
		42			42			29
		63			32			17
		89			36			25
		83			44			28
		20			36			38
		46			47			54
		87			53			45
		43			46			36
		58			89			90
		53			36			28
		39			81			109
		41			34			10
		38			44			28
		38			33			15
		96			31			26
		92			37			30
		35			35			36
		71			37			28
		42			57			35
		48			85			34
		23			75			87
		78			40			79
		32			35			38
		41			43			36
		25			80			71
		104			39			31
		122			47			35
		37			43			31
		43			38			44
		39			35			31
		43			36			33
		29			49			35
		35			88			36
		113			85			61
		41			31			39
		28			65			68
		41			43			41
		53			48			28
		78			27			21
		65			77			61
		59			28			37
		75			40			28
		50			27			24
		41			96			79
		50			113			100
		41			39			34
		41			43			42
		31			39			38
		82			41			33
		165			27			22
		24			28			33
		36			106			108
		36			39			45
		91			32			16
		82			36			40
		46			52			36
		38			63			57
		89			59			46
		32			57			45
		42			69			56
		96			56			41
		67			48			36
		33			43			40
		89			40			42
		45			46			27
		33			32			29
		33			69			41
		92			162			132
		51			25			21
		104			38			33
		115			34			15
		40			84			77
		24			44			32
		51			47			25
		45			38			38
		26			83			46
		48			20			24
		62			42			41
		40			90			45
		34			62			54
		51			31			21
		35			97			100
		22			39			38
		34			29			26
		105			34			37
		79			88			74
		34			55			56
		35			92			65
		26			67			84
		52			39			39
					45			30
					53			35
					45			37
					26			26
					38			39
					44			34
					41			37
					31			3
					48			47
					37			38
					31			17
					33			29
					106			92
					70			39
					39			26
					42			25
					30			22
					44			33

## Sheet: Figure 4b
	16Peak55Nocturnal	12Peak55Diurnal		17Peak60Nocturnal	13Peak60Diurnal		18Peak65Nocturnal	14Peak65Diurnal			Boxfillcolour
	179	167		176	170		187	176			@rgb(255,0,0)
	220	162		198	166		225	166			@rgb(0,0,255)
	199	216		178	212		227	205
	228	212		196	203		221	219			@rgb(255,0,0)
	191	176		176	179		181	183			@rgb(0,0,255)
	220	148		208	159		212	161
	219	134		206	139		225	156			@rgb(255,0,0)
	214	175		205	173		218	179			@rgb(0,0,255)
	203	172		199	171		171	184
	201	202		206	204		202	210
	195	200		219	200		205	203
	226	179		158	183		231	179
	194	170		196	171		208	169
	156	177		172	179		164	179
	171	192		143	190		181	192
	188	169		192	173		202	174
	202	199		239	161		208	170
	227	92		187	95		237	110
	176	206		140	207		172	225
	194	191		178	191		207	174
	199	204		112	205		203	223
	202	200		204	159		192	169
	175	176		194	176		175	187
	221	202		190	185		204	188
	203	172		174	175		200	186
	205	145		180	149		207	151
	206	196		171	195		194	196
	208	159		190	163		200	171
	209	190		164	192		225	196
	148	196		194	198		165	201
	171	215		181	212		199	225
	166	202		206	203		185	212
	137	194		176	195		150	191
	194	191		229	192		174	192
	254	191		249	192		229	190
	197	186		207	181		183	184
	141	178		202	178		156	192
	176	158		200	162		170	173
	121	176		214	176		126	179
	205	189		203	187		188	190
	193	135		195	140		196	156
	182	157		180	162		196	169
	174	144		202	139		195	157
	189	180		173	171		175	176
	178	184		154	179		166	187
	189	176		178	177		205	183
	159	192		307	184		166	177
	197	169		302	163		200	175
	188	174		161	174		178	179
	198	179		118	179		213	188
	168	203		109	202		190	198
	234	148		121	154		224	159
	249	156		115	159		246	165
	203	151		204	155		203	161
	201			188			203
	203			189			205
	215			199			212
	205			205			175
	197			213			171
	216			192			225
	195			202			209
	169			137			184
	151			187			164
	172			104			184
	311			205			281
	309			155			275
	157			298			169
	114			185			130
	107			173			127
	114			155			134
	119			191			132
	206			205			208
	188			164			194
	183			185			207
	201			201			187
	217			180			189
	212			166			180
	193			170			195
	204			192			169
	133			179			144
	181			175			190
	100			208			114
	207			145			207
	154			146			160
	201			163			215
	304			180			273
	192			169			183
	175			198			170
	172			232			154
	191			191			178
	155			231			169
	191			121			184
	217			219			200
	178			203			179
	164			206			170
	175			175			173
	196			199			190
	181			225			192
	173			197			181
	214			194			197
	149			169			153
	151			215			165
	164			180			161
	179			100			178
	165			213			168
	194			178			214
	237			185			225
	197			183			186
	232			187			214
	119			209			134
	227			183			211
	204			251			190
	197			218			198
	170			121			181
	200			167			196
	227			207			221
	194			170			202
	193			257			205
	172			188			178
	202			246			206
	175			129			190
	91			200			111
	207			190			223
	180			199			174
	189			215			177
	186			211			176
	192			205			192
	207			187			200
	179			188			183
	162			188			187
	252			190			249
	224			180			212
	118			247			133
	210			173			210
	172			143			169
	266			206			256
	187			242			204
	250			201			237
	129			139			141
	201			213			186
	192			294			183
	204			220			207
	211			201			228
	213			204			184
	205			173			211
	188			156			184
	216			229			166
	182			121			202
	191			247			198
	176			204			188
	247			113			236
	172			190			178
	140			210			149
	205			166			173
	242			275			233
	238			296			214
	145			178			151
	209			209			217
	304			296			272
	223			178			218
	202			209			203
	205						206
	172						174
	150						159
	228						235
	111						138
	243						235
	201						218
	113						133
	188						195
	213						203
	186						170
	284						260
	304						276
	175						192
	199						222
	304						276
	175						192
	199						222
